# Supplementary material for: Altered Expression of Mitochondrial Succinate Dehydrogenase Subunit D Influences Breast Cancer Progression
Source: Int J Mol Sci. 2026 Feb 11;27(4):1722. doi: 10.3390/ijms27041722 (PMC12940868; doi:10.3390/ijms27041722)
Supplement: Supplementary file 1 [file ijms-27-01722-s001.zip]

Archive with 1 entries (1 files):
- ijms-4069799-supplementary.pdf
